# Supplementary material for: Outcome Prediction Based on Automatically Extracted Infarct Core Image Features in Patients with Acute Ischemic Stroke
Source: Diagnostics (Basel). 2022 Jul 23;12(8):1786. doi: 10.3390/diagnostics12081786 (PMC9331690; doi:10.3390/diagnostics12081786)
Supplement: Supplementary file 1 [file diagnostics-12-01786-s001.zip]

Archive with 1 entries (1 files):
- diagnostics-1790288-supplementary.pdf
